# Supplementary material for: Network pharmacology and molecular docking study on the mechanism of colorectal cancer treatment using Xiao-Chai-Hu-Tang
Source: PLoS One. 2021 Jun 14;16(6):e0252508. doi: 10.1371/journal.pone.0252508 (PMC8202922; doi:10.1371/journal.pone.0252508)
Supplement: S1 Table — (XLSX) [file pone.0252508.s002.xlsx]

## Sheet: Sheet1
S1 Table: Basic information of active compounds in XCHT
MOL ID	MOL Name	OB（%）	DL	Target Number	Herb
MOL000073	ent-Epicatechin	48.96	0.24	4	Scutellaria baicalensis
MOL000096	(-)-catechin	49.68	0.24	9	Zizyphus jujube
MOL000098	quercetin	46.43	0.28	140	Radix Bupleuri、Zizyphus jujube
MOL000173	wogonin	30.68	0.23	42	Scutellaria baicalensis
MOL000211	Mairin	55.38	0.78	1	Zizyphus jujube
MOL000228	(2R)-7-hydroxy-5-methoxy-2-phenylchroman-4-one	55.23	0.2	18	Scutellaria baicalensis
MOL000354	isorhamnetin	49.6	0.31	30	Radix Bupleuri
MOL000358	beta-sitostero	36.91	0.75	28	Pinellia ternata 、Zizyphus jujube、Scutellaria baicalensis、Panax ginseng、Zingiber officinale
MOL000359	sitosterol	36.91	0.75	3	Scutellaria baicalensis
MOL000422	kaempferol	41.88	0.24	56	Radix Bupleuri、Panax ginseng
MOL000449	Stigmasterol	43.83	0.76	27	Pinellia ternata 、Radix Bupleuri、Zizyphus jujube、Scutellaria baicalensis、Panax ginseng、Zingiber officinale
MOL000490	petunidin	30.05	0.31	8	Radix Bupleuri
MOL000492	(+)-catechin	54.83	0.24	9	Zizyphus jujube
MOL000519	coniferin	31.11	0.32	17	Pinellia ternata
MOL000525	Norwogonin	39.4	0.21	9	Scutellaria baicalensis
MOL000552	5,2'-Dihydroxy-6,7,8-trimethoxyflavone	31.71	0.35	17	Scutellaria baicalensis
MOL000627	Stepholidine	33.11	0.54	25	Zizyphus jujube
MOL000787	Fumarine	59.26	0.83	22	Zizyphus jujube、Panax ginseng
MOL001454	berberine	36.86	0.78	14	Zizyphus jujube
MOL001458	coptisine	30.67	0.86	8	Scutellaria baicalensis
MOL001490	bis[(2S)-2-ethylhexyl] benzene-1,2-dicarboxylate	43.59	0.35	1	Scutellaria baicalensis
MOL001522	(S)-Coclaurine	42.35	0.24	21	Zizyphus jujube
MOL001645	Linoleyl acetate	42.1	0.2	4	Radix Bupleuri
MOL001689	acacetin	34.97	0.24	23	Scutellaria baicalensis
MOL001755	24-Ethylcholest-4-en-3-one	36.08	0.76	2	Pinellia ternata
MOL001771	poriferast-5-en-3beta-ol	36.91	0.75	2	Zingiber officinale
MOL001789	isoliquiritigenin	85.32	0.15	27	Prepared Liauorice Root
MOL001792	liquiritigenin	32.76	0.18	9	Prepared Liauorice Root
MOL002670	Cavidine	35.64	0.81	24	Pinellia ternata
MOL002714	baicalein	33.52	0.21	34	Pinellia ternata 、Scutellaria baicalensis
MOL002773	beta-carotene	37.18	0.58	21	Zizyphus jujube
MOL002879	Diop	43.59	0.39	3	Scutellaria baicalensis、Panax ginseng
MOL002897	epiberberine	43.09	0.78	9	Scutellaria baicalensis
MOL002909	5,7,2,5-tetrahydroxy-8,6-dimethoxyflavone	33.82	0.45	9	Scutellaria baicalensis
MOL002910	Carthamidin	41.15	0.24	3	Scutellaria baicalensis
MOL002913	Dihydrobaicalin_qt	40.04	0.21	3	Scutellaria baicalensis
MOL002914	Eriodyctiol (flavanone)	41.35	0.24	6	Scutellaria baicalensis
MOL002915	Salvigenin	49.07	0.33	16	Scutellaria baicalensis
MOL002917	5,2',6'-Trihydroxy-7,8-dimethoxyflavone	45.05	0.33	13	Scutellaria baicalensis
MOL002925	5,7,2',6'-Tetrahydroxyflavone	37.01	0.24	5	Scutellaria baicalensis
MOL002927	Skullcapflavone II	69.51	0.44	17	Scutellaria baicalensis
MOL002928	oroxylin a	41.37	0.23	23	Scutellaria baicalensis
MOL002932	Panicolin	76.26	0.29	13	Scutellaria baicalensis
MOL002933	5,7,4'-Trihydroxy-8-methoxyflavone	36.56	0.27	16	Scutellaria baicalensis
MOL002934	NEOBAICALEIN	104.34	0.44	18	Scutellaria baicalensis
MOL002937	DIHYDROOROXYLIN	66.06	0.23	9	Scutellaria baicalensis
MOL003578	Cycloartenol	38.69	0.78	1	Pinellia ternata
MOL003648	Inermin	65.83	0.54	15	Panax ginseng
MOL004350	Ruvoside_qt	36.12	0.76	2	Zizyphus jujube
MOL004598	3,5,6,7-tetramethoxy-2-(3,4,5-trimethoxyphenyl)	31.97	0.59	10	Radix Bupleuri
MOL004609	Areapillin	48.96	0.41	14	Radix Bupleuri
MOL004624	Longikaurin A	47.72	0.53	3	Radix Bupleuri
MOL004653	(+)-Anomalin	46.06	0.66	4	Radix Bupleuri
MOL004718	α-spinasterol	42.98	0.76	3	Radix Bupleuri
MOL005030	gondoic acid	30.7	0.2	2	Pinellia ternata
MOL005308	Aposiopolamine	66.65	0.22	8	Panax ginseng
MOL005317	Deoxyharringtonine	39.27	0.81	2	Panax ginseng
MOL005318	Dianthramine	40.45	0.2	3	Panax ginseng
MOL005320	arachidonate	45.57	0.2	4	Panax ginseng
MOL005321	Frutinone A	65.9	0.34	12	Panax ginseng
MOL005344	ginsenoside rh2	36.32	0.56	12	Panax ginseng
MOL005348	Ginsenoside-Rh4_qt	31.11	0.78	2	Panax ginseng
MOL005356	Girinimbin	61.22	0.31	7	Panax ginseng
MOL005376	Panaxadiol	33.09	0.79	1	Panax ginseng
MOL005384	suchilactone	57.52	0.56	11	Panax ginseng
MOL005399	alexandrin_qt	36.91	0.75	1	Panax ginseng
MOL006129	6-methylgingediacetate2	48.73	0.32	3	Zingiber officinale
MOL006936	10,13-eicosadienoic	39.99	0.2	2	Pinellia ternata
MOL006957	(3S,6S)-3-(benzyl)-6-(4-hydroxybenzyl)piperazine-2,5-quinone	46.89	0.27	4	Pinellia ternata
MOL006967	beta-D-Ribofuranoside, xanthine-9	44.72	0.21	2	Pinellia ternata
MOL007213	Nuciferin	34.43	0.4	24	Zizyphus jujube
MOL008206	Moslosooflavone	44.09	0.25	21	Scutellaria baicalensis
MOL010415	11,13-Eicosadienoic acid, methyl ester	39.28	0.23	1	Scutellaria baicalensis
MOL012245	5,7,4'-trihydroxy-6-methoxyflavanone	36.63	0.27	5	Scutellaria baicalensis
MOL012246	5,7,4'-trihydroxy-8-methoxyflavanone	74.24	0.26	4	Scutellaria baicalensis
MOL012266	rivularin	37.94	0.37	18	Scutellaria baicalensis
MOL012921	stepharine	31.55	0.33	24	Zizyphus jujube
MOL012946	zizyphus saponin I_qt	32.69	0.62	1	Zizyphus jujube
MOL012976	coumestrol	32.49	0.34	7	Zizyphus jujube
MOL012986	Jujubasaponin V_qt	36.99	0.63	1	Zizyphus jujube
MOL012992	Mauritine D	89.13	0.45	3	Zizyphus jujube
MOL013187	Cubebin	57.13	0.64	4	Radix Bupleuri
