# Supplementary material for: Network pharmacology and molecular docking study on the mechanism of colorectal cancer treatment using Xiao-Chai-Hu-Tang
Source: PLoS One. 2021 Jun 14;16(6):e0252508. doi: 10.1371/journal.pone.0252508 (PMC8202922; doi:10.1371/journal.pone.0252508)
Supplement: S2 Table — (XLSX) [file pone.0252508.s003.xlsx]

## Sheet: Sheet1
S2 Table：Potential Target Gene of XCHT in The Treatment of CRC
Number	Number	Uniprot ID	Target protein	adj.P.Val	logFC	Target gene
1	1	Q9UNQ0	ATP-binding cassette sub-family G member 2	0.00295255	-2.91819	ABCG2
2	2	P00326	Alcohol dehydrogenase 1C	0.00780179	-2.85983	ADH1C
3	3	P42330	Aldo-keto reductase family 1 member C3	0.00741556	-1.22444	AKR1C3
4	4	P00918	Carbonic anhydrase II	0.0114084	-1.70821	CA2
5	5	Q9NPC3	G2/mitotic-specific cyclin-B1	0.011522	1.0087	CCNB1
6	6	P02778	C-X-C motif chemokine 10	0.00559879	2.13251	CXCL10
7	7	O14625	C-X-C motif chemokine 11	0.00197822	3.40583	CXCL11
8	8	Q9NRD8	Dual oxidase 2	0.0295259	1.93984	DUOX2
9	9	P01584	Interleukin-1 beta	0.00213317	2.11353	IL1B
10	10	P21397	Amine oxidase [flavin-containing] A	0.00872919	-1.11087	MAOA
11	11	P03956	Interstitial collagenase	0.00276984	3.22743	MMP1
12	12	P08254	Stromelysin-1	0.00731468	2.03941	MMP3
13	13	P14780	Matrix metalloproteinase-9	0.00120874	4.11527	MMP9
14	14	P09238	Stromelysin-2	0.00752678	1.11599	MMP10
15	15	P08235	Mineralocorticoid receptor	0.00410275	-1.51574	NR3C2
16	16	P78380	Oxidized low-density lipoprotein receptor 1	0.00420517	1.95242	OLR1
17	17	P00749	Urokinase-type plasminogen activator	0.00471116	1.23188	PLAU
18	18	P35354	Prostaglandin G/H synthase 2	0.00846227	1.74635	PTGS2
19	19	Q9BX95	Osteopontin	0.00731468	1.488	SPP1
20	20	O95150	TNF superfamily member 15	0.0118467	1.03248	TNFSF15
