# Supplementary material for: Network pharmacology and molecular docking study on the mechanism of colorectal cancer treatment using Xiao-Chai-Hu-Tang
Source: PLoS One. 2021 Jun 14;16(6):e0252508. doi: 10.1371/journal.pone.0252508 (PMC8202922; doi:10.1371/journal.pone.0252508)
Supplement: S3 Table — (XLSX) [file pone.0252508.s004.xlsx]

## Sheet: Sheet1
S3 Table：Top 20 potential gene targets and ingredients of XCHT
Number	Target	Target Degree	Ingredient	Ingredient Degree
1	PTGS2	63	MOL000098	15
2	NR3C2	11	MOL000449	11
3	CA2	8	MOL000422	6
4	MMP1	5	MOL000358	6
5	TNFSF15	5	MOL002714	5
6	CCNB1	4	MOL005344	4
7	IL1B	3	MOL002773	4
8	MMP9	3	MOL000173	4
9	PLAU	3	MOL000519	3
10	ADH1C	2	MOL001522	3
11	AKR1C3	2	MOL000627	3
12	MAOA	2	MOL012245	3
13	ABCG2	2	MOL012246	3
14	CXCL10	2	MOL012266	3
15	CXCL11	2	MOL001789	3
16	DUOX2	2	MOL002928	3
17	SPP1	2	MOL000354	3
18	OLR1	2	MOL000787	3
19	MMP3	2	MOL001755	2
20	MMP10	2	MOL003578	2
