# Supplementary material for: Network pharmacology and molecular docking study on the mechanism of colorectal cancer treatment using Xiao-Chai-Hu-Tang
Source: PLoS One. 2021 Jun 14;16(6):e0252508. doi: 10.1371/journal.pone.0252508 (PMC8202922; doi:10.1371/journal.pone.0252508)
Supplement: S4 Table — (XLSX) [file pone.0252508.s005.xlsx]

## Sheet: Sheet1
Enrichment Analysis of GO Functional
Classification	ID	Passways	pvalue	gene	Target Number
biological process	GO:0150077	regulation of neuroinflammatory response	1.1035e-07	IL1B/MMP9/PTGS2/MMP3	4
	GO:0030574	collagen catabolic process	1.59057e-07	MMP1/MMP9/MMP3/MMP10	4
	GO:0007566	embryo implantation	3.75525e-07	IL1B/MMP9/SPP1/PTGS2	4
	GO:0150076	neuroinflammatory response	1.18243e-06	IL1B/MMP9/PTGS2/MMP3	4
	GO:0022617	extracellular matrix disassembly	1.52307e-06	MMP1/MMP9/MMP3/MMP10	4
	GO:0071241	cellular response to inorganic substance	2.83194e-06	AKR1C3/CCNB1/MMP9/PTGS2/MMP3	5
	GO:0001516	prostaglandin biosynthetic process	4.06147e-06	AKR1C3/IL1B/PTGS2	3
	GO:0046457	prostanoid biosynthetic process	4.06147e-06	AKR1C3/IL1B/PTGS2	3
	GO:0032963	collagen metabolic process	5.48987e-06	MMP1/MMP9/MMP3/MMP10	4
	GO:0033280	response to vitamin D	7.11367e-06	CXCL10/SPP1/PTGS2	3
cellular component	GO:0070820	tertiary granule	0.000594139	MMP9/OLR1/PLAU	3
	GO:0070821	tertiary granule membrane	0.00249941	OLR1/PLAU	2
	GO:0035579	specific granule membrane	0.00385197	OLR1/PLAU	2
	GO:0045121	membrane raft	0.00434781	ABCG2/OLR1/PTGS2	3
	GO:0098857	membrane microdomain	0.00438484	ABCG2/OLR1/PTGS2	3
	GO:0098589	membrane region	0.00488392	ABCG2/OLR1/PTGS2	3
molecular function	GO:0005125	cytokine activity	4.37235e-06	CXCL10/CXCL11/IL1B/SPP1/TNFSF15	5
	GO:0004222	metalloendopeptidase activity	5.11044e-06	MMP1/MMP9/MMP3/MMP10	4
	GO:0004252	serine-type endopeptidase activity	2.99674e-05	MMP1/MMP9/MMP3/PLAU	4
	GO:0008236	serine-type peptidase activity	4.45146e-05	MMP1/MMP9/MMP3/PLAU	4
	GO:0008237	metallopeptidase activity	4.64007e-05	MMP1/MMP9/MMP3/MMP10	4
	GO:0017171	serine hydrolase activity	4.83447e-05	MMP1/MMP9/MMP3/PLAU	4
	GO:0004175	endopeptidase activity	8.91494e-05	MMP1/MMP9/MMP3/MMP10/PLAU	5
	GO:0048018	receptor ligand activity	0.000143674	CXCL10/CXCL11/IL1B/SPP1/TNFSF15	5
	GO:0030546	signaling receptor activator activity	0.000150713	CXCL10/CXCL11/IL1B/SPP1/TNFSF15	5
	GO:0045236	CXCR chemokine receptor binding	0.000170839	CXCL10/CXCL11	2
